# Supplementary material for: Multi-Matrix LC–MS/MS Validation of Methotrexate Polyglutamates: Comparison of VAMS, DBS, and Conventional Blood Sampling in Rheumatoid Arthritis
Source: Int J Mol Sci. 2026 May 15;27(10):4429. doi: 10.3390/ijms27104429 (PMC13207903; doi:10.3390/ijms27104429)
Supplement: Supplementary file 1 [file ijms-27-04429-s001.zip]

Archive with 1 entries (1 files):
- ijms-4303551-supplementary.pdf
